# Supplementary material for: Genetic Evidence Supporting the Role of the Calcium Channel, CACNA1S, in Tooth Cusp and Root Patterning
Source: Front Physiol. 2018 Sep 26;9:1329. doi: 10.3389/fphys.2018.01329 (PMC6170876; doi:10.3389/fphys.2018.01329)
Supplement: TABLE S2 — Homozygosity regions detected in families 1–3. Homozygosity regions for the nine individuals analyzed by whole exome sequencing (1_II.11, 1_III.10, 2_II.5, 2_II.6, 2_III.6, 2_III.7, 3_II.1, 3_II.2) were reported in this table. No homozygosity region was common to all affected individuals (1_III.10, 2_II.5, 2_III.6, 2_III.7, 3_II.1, 3_II.2) suggesting that the phenotype did not arise because of shared homozygous mutation. [file Table_2.XLSX]

## Sheet: table s2
1_II.11			1_III.10			2_II.5			2_II.6			2_III.6			2_III.7			3_ II.1			3_ II.2
Chromosome	Start	End	Chromosome	Start	End	Chromosome	Start	End	Chromosome	Start	End	Chromosome	Start	End	Chromosome	Start	End	Chromosome	Start	End	Chromosome	Start	End
1	8029510	9118423	1	4847990	6257856	1	26700795	28086955	1	31732603	33087567	1	43652369	45079859	1	22915858	24022437	1	24989762	26496870	1	23219493	24416133
1	26672506	27687366	1	27995077	28995254	1	36788356	37959470	1	41475085	43124859	1	55464790	57254697	1	32672932	33832865	1	65321409	66831322	1	36564277	37959470
1	51754726	53308665	1	32279629	33646950	1	41949628	43396414	1	43771017	45169895	1	57340727	60280750	1	47904000	51873951	1	70034370	72058552	1	62516683	64100478
1	58939634	60299820	1	87200729	89597904	1	47610590	53554680	1	87208953	89322982	1	62675892	63789015	1	55457710	57254697	1	145587858	147092352	1	65305374	66831322
1	86920904	89322982	1	114196495	115218413	1	89479063	91739414	1	90171835	91980447	1	112524974	113659066	1	89732237	91784647	1	169951997	171526570	1	75622616	77634948
1	117527646	118693217	1	172038079	173636846	1	171083174	172100831	1	213180442	215793834	1	115420905	116670774	1	161970142	163298769	1	171751051	175365861	1	217947738	220160433
1	231401596	232539412	1	216348764	219783709	1	176129276	177915474	1	227387361	228699477	1	154573967	155679543	1	169672596	170927572	1	234614390	236897867	2	8910987	9983591
2	55040426	58275666	2	17942775	20403794	1	235316089	236389926	1	240492734	241951107	1	198717219	201044748	2	17696573	20885387	2	27670872	28771624	2	129075961	130988216
2	100210335	101437561	2	44101649	46203796	2	1546327	3391826	2	65315711	68444171	1	213180442	215956304	2	42996760	44066174	2	50201110	55093859	2	130988421	133014612
2	108877062	111058854	2	80801346	85595818	2	3718692	7164483	2	74641624	79253988	2	3749152	7403641	2	44101649	45640334	2	158275111	162849944	3	11599949	12776428
2	128271958	130988203	2	85925756	87088964	2	43015612	44066174	2	87042751	88328163	2	16743453	20885387	2	106742139	109527373	2	163005674	165552167	3	54919272	56674190
2	153000337	155294365	2	108877062	110873470	2	55490745	60780422	2	105977903	108875198	2	36781401	38218228	2	120831655	125192068	2	172016728	173292713	4	8621194	10529766
2	226447735	227966298	2	196762492	198175297	2	88913273	96521107	2	128610719	130988203	2	101521174	102774054	2	130988421	132494171	3	11744544	12776428	4	55161254	57176832
2	229035351	231256812	3	16645871	18308436	2	97877292	99226173	2	153415234	155265623	2	149240658	152490458	2	159497328	160708645	4	6415618	7714490	5	78742980	79950512
3	16364919	18308436	3	39323163	40519532	2	102979028	107107694	2	159222561	160285660	2	160132089	161132293	2	165657142	166895914	4	48541973	52928353	6	4020541	6167621
3	43097710	44816953	3	134967368	137981439	2	113344047	114392716	2	180308028	182412633	2	177054411	178681517	2	204154552	206610502	4	66197804	68784774	6	51613177	52963071
3	108725849	111637904	3	166966436	168810874	2	133971448	135781035	2	189923631	191354658	2	204239666	206418032	2	209035658	210559960	4	79833283	83294499	6	88367635	89974066
3	156544584	158450100	3	190573374	191888453	2	176866967	178482094	2	209049830	210557380	2	208811097	210517915	2	214228792	215855780	4	108641300	109735133	6	120336327	122743502
4	6623032	7716932	4	56502307	57797414	2	209035658	210557380	2	223158425	224765956	2	228855958	230701501	2	228855958	230701501	5	5232398	6623432	6	159128431	160445793
4	39864005	41015823	4	71384488	72618296	3	48699599	49724808	3	16926552	18308478	3	15643043	18055231	2	240323661	241622195	5	9238005	10986684	7	7136061	8181555
4	119950975	122257942	4	103228734	106157703	3	55886574	57131529	3	43097765	44816953	3	43121559	44803109	3	32510017	33893929	5	36177269	37688010	7	29519929	30728557
4	147104263	149357475	5	153788991	156479424	3	58351661	61739259	3	69127133	71008341	3	46784048	48491367	3	39188182	40251392	5	79282544	80390225	8	110302047	113363350
5	95767703	98109838	6	13316781	15487782	3	107096547	108189750	3	73651469	75786761	3	48716993	49828912	3	57132075	58296210	5	111071297	112177171	10	19493415	21076307
5	130500751	131553428	7	64276089	65425894	3	127106121	128614075	3	75786833	81643167	3	52960261	54354510	3	73111809	75386380	5	112349070	114462355	10	32141460	33552522
6	1313980	3010390	7	88964226	90233618	3	151085951	153839866	3	109178707	111760771	3	71247304	73114232	3	108475974	110611137	5	136315201	137476416	10	53667443	61062538
6	28402260	29430170	7	144015658	148463860	3	160964271	167167186	3	119348345	120389325	3	98240317	100277476	3	151155758	154834379	5	154271391	156644775	10	63699895	64927823
6	79787655	80837253	7	155750033	157261258	4	951812	2158103	3	121208176	122354037	3	119348345	120363375	3	157099109	158520483	6	53847528	55381262	10	91404832	93579003
6	86199233	89563586	8	90933284	92083424	4	8584472	10090178	3	141328215	142730774	3	127105976	128205860	3	187451609	189705288	6	87969480	89601490	10	99125949	100152373
7	36552656	37951726	8	118830820	121013770	4	16192413	17711076	4	55124870	56756531	3	132075707	133560017	4	8609195	10446385	6	97063555	100403812	11	34135184	36057626
7	76751543	77756724	9	129184091	130341253	4	65142835	68406627	4	66467418	70146719	3	136059537	138033181	4	16037352	17710905	6	126278230	128388990	14	45696037	50579481
7	89867446	92028039	10	3143643	5018204	4	79385719	80977081	4	71389669	72649774	4	4417899	5690902	4	75675841	76721671	6	165108670	167040463	14	51716188	52741646
7	107334972	108524444	10	31134214	33552518	4	98893476	100137292	4	80957195	83582064	4	8609195	10446385	4	79845007	82013464	7	12270815	13949853	14	65878847	68040458
7	132707171	134225788	10	47087474	49790972	4	108868515	109931457	4	119950975	121958091	4	16037352	17710905	4	187511861	190396302	7	31855578	34101562	14	68242898	69352230
7	135242688	137339598	10	86004873	88817578	4	123536963	126389627	4	125591687	129043286	4	71469604	72618296	5	41199959	43530035	7	87813766	91632306	14	86088056	88651826
8	11666219	12870139	11	44297054	45937267	4	148968009	151242312	4	151236754	153565641	4	94032125	95561636	5	55466689	56526783	9	114677047	115918220	15	59972353	62456534
8	74234185	79610710	11	56511160	57798723	5	37724990	40834433	5	5462620	6739791	4	95561652	100137292	5	73207372	75884734	10	30978274	33209266	18	46343666	47455981
8	87455071	89081730	11	88338165	89531802	5	60839583	61847073	5	43280228	44809162	4	111554194	113570639	5	96139066	102537193	10	65928826	70405855	20	6022529	8678446
9	91656963	93641199	11	113270828	114272384	5	63802637	64863484	5	80381725	82815408	5	55466693	57913379	5	118500982	121487961	10	75394401	76729632	21	34157236	35239562
10	47658590	50014116	12	41946453	43826277	5	136315201	137507105	5	87968913	90107108	5	76264719	77473165	5	154135338	156376703	10	86273249	88817579	22	24629929	26193824
10	85903726	88126056	12	43846272	45695735	5	138730407	139745154	5	96139066	102202076	5	95278679	101795490	5	156531736	158204425	10	112543217	114168074
10	91162497	93170366	12	130521306	132313098	5	145144459	146420228	5	111545670	112849801	5	112769997	115298977	6	7601720	10430171	11	56756399	58478026
10	131755671	133769482	13	28854692	31287978	5	152873649	154135338	5	148042230	149456811	5	136315201	137420376	6	26271386	29342825	11	88245425	89774198
11	69998585	71146577	13	73638125	77566158	6	26285560	28059217	6	22146798	24596478	5	154135338	156376703	6	64289938	66045077	11	103818344	105732734
12	23687354	26628216	13	99533897	101101510	6	37612420	39284184	6	44232920	46047458	5	156479424	158204425	6	76728584	80631539	12	5154462	6180582
14	31602463	33046388	13	109438084	110845314	6	52370939	53519605	6	54735122	57012930	6	64289938	66045077	6	86199163	88108049	12	29936626	31242440
14	51368610	52384093	14	24846757	30102025	6	71569129	74019376	6	76782049	80580038	6	76728584	80631539	6	88366602	90315789	12	31303173	32446901
14	59790813	61445967	16	25066321	27772901	6	121412191	124125367	6	105300103	107069273	6	85473758	88187216	6	119510941	123658733	12	45771902	48132451
14	86088056	89867978	17	15690793	17698254	6	149846373	151125710	7	31132128	32209459	6	88366602	90305606	6	126278230	128385998	13	37584838	39430314
15	38988815	40324481	17	25783681	26875685	7	6820970	11676551	7	64275471	69583231	6	128324241	129837549	7	6854512	8196560	13	96258386	98640386
15	63848805	65312614	17	58149745	59668352	7	78119221	81634823	7	73779253	75115226	7	3197867	4308362	7	11022230	12420447	14	39502539	44589497
16	7743418	8858700	18	3215230	5960165	7	83023588	87526550	7	95499183	97862098	7	38543213	40899967	7	83610726	87138645	14	56763886	57957664
16	16284272	19191807	20	56265389	57612390	7	87563976	94048777	7	124387092	127892146	7	42970733	44148553	8	10470941	11629129	14	60043323	61445967
17	5126674	6330068	21	26978950	30969925	7	155596114	156743127	7	129989878	131155586	7	70233139	72286028	8	20068163	22021037	14	65260227	66974474
17	43507008	45198400	22	26422980	29279991	8	53454826	55632762	8	6566533	8176221	7	83606353	87138645	8	29207845	30948072	14	86088056	88651826
18	618124	2539016				8	75262798	76476396	8	10383226	11640662	8	9563798	12990395	8	41529856	42552633	14	98112541	100141689
18	19020160	20715656				8	90948316	92364100	8	19263495	21857267	8	24247556	25766097	8	131916318	133107893	15	26260477	28357230
19	19431963	20844340				8	131921956	133107830	8	48710955	53447256	8	91031074	94739345	9	12775861	14737616	15	60643302	62990971
20	25057036	26061960				8	135521970	139749638	8	59411042	61144790	8	131916318	133111307	9	15591372	18721748	16	7743418	8858700
22	40417820	42546852				9	16215744	18681708	8	71486568	72971579	9	72003036	73296400	9	34835273	35906519	16	16139878	18823379
						9	36674842	37740637	8	136659195	139809111	9	74360096	77403574	9	122275247	124043861	17	26657262	27904711
						9	120466930	123800218	8	142528752	143603418	9	101812072	102820002	10	21901256	23633566	17	27940682	28960991
						10	26802634	27964134	9	15267981	16685539	9	122275247	123860689	10	33143396	34666864	18	10741011	11884670
						10	32120678	33143396	9	19550308	21166077	10	394714	3124516	10	73492079	74874098	18	13056333	14779969
						10	47000188	49617960	9	65602674	68409565	10	6258052	7627804	10	75000737	76854564	18	71803119	74208486
						10	55663198	60123486	9	82187750	84275095	10	7629417	9449495	10	98287094	100195583	20	1214814	2290509
						10	99518901	101120787	10	7808086	11360673	10	22193422	23633741	10	121137555	122348969	22	30054302	31266546
						11	10786175	13716530	10	17204247	18266989	10	33143396	34666864	11	26353991	27401927	22	32934225	36007075
						11	35226155	36612090	10	24813454	27692279	10	60123486	61552774	11	34492443	36422792	22	39770597	41240835
						11	42209292	44096238	10	28878776	30306804	11	78279790	82973004	11	94915241	100922121
						11	57310307	58380192	10	35302705	38740382	11	86118814	89422984	11	113283477	114421747
						11	67798363	68816370	10	50678212	53814229	11	130780015	134018656	12	15679208	18234422
						11	74340196	75428958	10	56335067	61005244	12	23696116	26628350	12	29521193	30867890
						12	15742314	18234422	10	84586961	88213604	12	81661903	86268179	12	47178307	49086963
						12	22063737	25242776	10	100250020	103281634	13	20716533	21729289	12	55368441	56494991
						12	66698895	68052178	10	116391739	118231363	13	30071310	31513799	13	48919358	50121311
						12	105433523	106500159	10	124335866	125426565	14	60394828	61453888	13	100008313	101736075
						12	123105143	124820013	11	48388698	56143360	15	66956824	69011389	14	39703324	42998026
						12	126932624	129298727	11	71192602	72552411	15	69327825	70345626	14	58838701	60470572
						13	47469940	49684437	11	99428929	102080326	15	77407114	78587910	15	31330280	32393486
						13	103339365	107145829	11	103908735	105923564	16	7743418	8858700	15	63063142	64214954
						13	111358488	113333878	11	130297948	133794599	16	17451975	19183958	15	67547301	68609647
						14	39602850	44974922	12	25147300	26596618	16	24838862	27215380	15	76136828	77241568
						14	47314938	50459609	12	41587972	42853084	16	27510117	28620800	15	77764227	78786410
						14	65409989	67799725	13	49865748	51417656	16	85946797	87723611	16	7743418	8858700
						14	68331718	69392264	14	38679763	39703324	17	53046072	55074482	16	17451975	19183958
						14	86088056	88737193	14	58674824	59797213	17	60360238	61987576	16	27510117	28620800
						15	42694287	43927354	14	60441334	63174616	18	54694452	56711284	16	81971403	83711779
						15	60724118	62539781	14	86088056	88652389	20	590456	2097688	17	67152894	70120551
						15	63047778	64214954	14	99976823	101005215				18	55862847	57147390
						15	67547301	68609647	15	48764656	50254280				18	59483514	60572438
						15	76175828	83523387	15	65715171	67457335				18	61471887	63530016
						15	84442240	89169858	15	67985931	69011394				19	22939224	24115138
						16	5046241	6704555	15	69325581	70346923				20	1099523	2361684
						16	7743418	8858700	15	77231158	79058445				21	15954593	18981442
						16	31770696	33372694	15	82387776	83657587
						16	53404203	54691273	16	7743418	8862592
						16	77353973	80584559	16	16281154	18823379
						16	86369360	87678165	16	31613277	33392165
						17	27068006	29171791	16	81941319	83753815
						18	5960165	6999628	17	12906724	15640815
						19	19910250	21493258	17	19752998	20911173
						20	35695536	36793501	18	8826083	10485612
						20	40034097	42328639	18	13752318	14779969
						20	50230462	51870849	18	14780024	19119813
						21	11098626	15516976	18	19153494	21883552
						21	26979628	30250615	20	1291076	2380396
									20	35695536	36761014
									20	53259964	56191173
									21	11059854	15524843
									21	27141292	30830393
									22	16157603	17326914
									22	37603744	39150647
