# Supplementary material for: Genetic Evidence Supporting the Role of the Calcium Channel, CACNA1S, in Tooth Cusp and Root Patterning
Source: Front Physiol. 2018 Sep 26;9:1329. doi: 10.3389/fphys.2018.01329 (PMC6170876; doi:10.3389/fphys.2018.01329)
Supplement: TABLE S3 — Estimation of family relationship inference for family 1, 2, and 3 by KING program. N_SNP: The number of SNPs that do not have missing genotypes in either of the individual, HetHet: Proportion of SNPs with double heterozygotes (e.g., AG and AG), IBS0: Proportion of SNPs with zero IBS (identical-by-state) (e.g., AA and GG), Kinship: Estimated kinship coefficient from the SNP data. [file Table_3.XLSX]

## Sheet: Feuil1
Family_id1	individual_id1	Family_id2	individual_id2	N_SNP	HetHet	IBS0	Kinship	RelationType
Family2	2_II.6	Family2	2_II.5	172361	0.1309	0.0594	0.0176	unrelated
Family2	2_II.6	Family2	2_III.6	172468	0.1758	0.0063	0.2406	1st-degree
Family2	2_II.6	Family2	2_III.7	169601	0.1719	0.0066	0.234	1st-degree
Family2	2_II.6	Family3	3_II.1	166696	0.1241	0.0599	-0.0034	unrelated
Family2	2_II.6	Family3	3_II.2	172960	0.1323	0.0568	0.0224	unrelated
Family2	2_II.6	Family1	1_II.11	172824	0.1275	0.054	0.0286	unrelated
Family2	2_II.6	Family1	1_III.10	173080	0.1328	0.0549	0.0331	unrelated
Family2	2_II.5	Family2	2_III.6	171875	0.1793	0.0063	0.2451	1st-degree
Family2	2_II.5	Family2	2_III.7	169204	0.1744	0.0071	0.2346	1st-degree
Family2	2_II.5	Family3	3_II.1	166190	0.124	0.0611	-0.009	unrelated
Family2	2_II.5	Family3	3_II.2	172295	0.1328	0.0587	0.0174	unrelated
Family2	2_II.5	Family1	1_II.11	172239	0.1316	0.0584	0.0217	unrelated
Family2	2_II.5	Family1	1_III.10	172334	0.1321	0.057	0.0264	unrelated
Family2	2_III.6	Family2	2_III.7	169048	0.1942	0.0193	0.2277	1st-degree
Family2	2_III.6	Family3	3_II.1	166046	0.1269	0.0593	0.0009	unrelated
Family2	2_III.6	Family3	3_II.2	172096	0.133	0.0555	0.0277	unrelated
Family2	2_III.6	Family1	1_II.11	171974	0.1305	0.0564	0.0259	unrelated
Family2	2_III.6	Family1	1_III.10	172154	0.133	0.0554	0.0323	unrelated
Family2	2_III.7	Family3	3_II.1	163245	0.1216	0.061	-0.0066	unrelated
Family2	2_III.7	Family3	3_II.2	169333	0.1317	0.0589	0.0101	unrelated
Family2	2_III.7	Family1	1_II.11	169312	0.1294	0.0569	0.0178	unrelated
Family2	2_III.7	Family1	1_III.10	169349	0.1317	0.0581	0.0175	unrelated
Family3	3_II.1	Family3	3_II.2	167153	0.1925	0.0186	0.2227	1st-degree
Family3	3_II.1	Family1	1_II.11	166734	0.126	0.059	0.0013	unrelated
Family3	3_II.1	Family1	1_III.10	166790	0.1278	0.059	0.0042	unrelated
Family3	3_II.2	Family1	1_II.11	172839	0.1331	0.0594	0.0159	unrelated
Family3	3_II.2	Family1	1_III.10	173003	0.1338	0.0563	0.0269	unrelated
Family1	1_II.10	Family1	1_III.10	173127	0.179	0.0047	0.2496	1st-degree
